# Supplementary material for: Capybaras (Hydrochoerus hydrochaeris) in the City: Understanding Urban Coexistence, Management Strategies and the Animal Welfare Implications
Source: Animals (Basel). 2025 Dec 31;16(1):113. doi: 10.3390/ani16010113 (PMC12784735; doi:10.3390/ani16010113)
Supplement: Supplementary file 1 [file animals-16-00113-s001.zip]

Archive with 1 entries (1 files):
- animals-4062132-supplementary.pdf
